# Supplementary material for: Transgenic augmentation of erythroferrone in mice ameliorates anemia in adenine-induced chronic kidney disease
Source: JCI Insight. 2025 Aug 7;10(18):e190018. doi: 10.1172/jci.insight.190018 (PMC12487854; doi:10.1172/jci.insight.190018)
Supplement: Supporting data values [file jciinsight-10-190018-s086.xlsx]

## Sheet: Fig. 1B
WT	TG			T-test
Marrow Erfe	Marrow Erfe			Table Analyzed	bone marrow Hprt-Erfe
-6.145	1.445
-10.5	1.21			Column B	TG
-6.84	2.1			vs.	vs.
-9.965	1.6			Column A	WT
				Unpaired t test with Welch's correction
				P value	0.0023
				P value summary	**
				Significantly different (P < 0.05)?	Yes
				One- or two-tailed P value?	Two-tailed
				Welch-corrected t, df	t=8.961, df=3.178
				How large is the effect?
				Mean of column A	-8.363
				Mean of column B	1.589
				Difference between means (B - A) ± SEM	9.951 ± 1.110
				95% confidence interval	6.526 to 13.38
				R squared (eta squared)	0.9619
				F test to compare variances
				F, DFn, Dfd	33.77, 3, 3
				P value	0.0164
				P value summary	*
				Significantly different (P < 0.05)?	Yes
				Data analyzed
				Sample size, column A	4
				Sample size, column B	4

## Sheet: Fig. 1C
WT	TG			T-test
Hemoglobin	Hemoglobin			Table Analyzed	Hb
9	10.8
8.9	11.2			Column B	TG
9	10.7			vs.	vs.
10.1	13.1			Column A	WT
	12.3
	10.7			Unpaired t test
	10.99			P value	0.0019
	10.8			P value summary	**
				Significantly different (P < 0.05)?	Yes
				One- or two-tailed P value?	Two-tailed
				t, df	t=4.190, df=10
				How large is the effect?
				Mean of column A	9.25
				Mean of column B	11.32
				Difference between means (B - A) ± SEM	2.074 ± 0.4949
				95% confidence interval	0.9710 to 3.176
				R squared (eta squared)	0.6371
				F test to compare variances
				F, DFn, Dfd	2.457, 7, 3
				P value	0.4941
				P value summary	ns
				Significantly different (P < 0.05)?	No
				Data analyzed
				Sample size, column A	4
				Sample size, column B	8

## Sheet: Fig. 1D
WT	TG			T-test
RBC	RBC			Table Analyzed	RBC
7.75	7.69
7.39	8.47			Column B	TG
7.47	8.4			vs.	vs.
8.48	9.75			Column A	WT
	10.111
	8.76			Unpaired t test
	8.93			P value	0.0327
	8.58			P value summary	*
				Significantly different (P < 0.05)?	Yes
				One- or two-tailed P value?	Two-tailed
				t, df	t=2.477, df=10
				How large is the effect?
				Mean of column A	7.773
				Mean of column B	8.836
				Difference between means (B - A) ± SEM	1.064 ± 0.4294
				95% confidence interval	0.1071 to 2.021
				R squared (eta squared)	0.3803
				F test to compare variances
				F, DFn, Dfd	2.424, 7, 3
				P value	0.5014
				P value summary	ns
				Significantly different (P < 0.05)?	No
				Data analyzed
				Sample size, column A	4
				Sample size, column B	8

## Sheet: Fig. 1E
WT	TG			T-test
MCH	MCH			Table Analyzed	MCH
12	14.1
12.15	13.6			Column B	TG
11.7	13.4			vs.	vs.
12.15	12.8			Column A	WT
	12.6
	12.3			Unpaired t test with Welch's correction
	12.2			P value	0.0082
	12.3			P value summary	**
				Significantly different (P < 0.05)?	Yes
				One- or two-tailed P value?	Two-tailed
				Welch-corrected t, df	t=3.365, df=9.067
				How large is the effect?
				Mean of column A	12
				Mean of column B	12.91
				Difference between means (B - A) ± SEM	0.9125 ± 0.2712
				95% confidence interval	0.2997 to 1.525
				R squared (eta squared)	0.5553
				F test to compare variances
				F, DFn, Dfd	11.08, 7, 3
				P value	0.0738
				P value summary	ns
				Significantly different (P < 0.05)?	No
				Data analyzed
				Sample size, column A	4
				Sample size, column B	8

## Sheet: Fig. 1F
	WT			TG
Weeks	Mean	SEM	N	Mean	SEM	N
0	29.2286	0.628193	7	27.175	0.382543	8
1	24.8857	0.712283	7	24.0125	0.127388	8
2	24.1286	0.601076	7	23.35	0.456305	8
3	23.1429	0.791881	7	22.1625	0.807761	8
4	22.2286	0.820486	7	21.775	0.850577	8
5	21.2143	0.908276	7	21.2625	0.770885	8
6	20.5	1.08408	7	21.0375	0.608258	8
7	20.6333	1.00455	7	20.15	0.545436	8
8	20.6167	1.11128	7	19.75	0.681909	8

## Sheet: Fig. 1H
WT	TG			T-test
Marrow Erfe	Marrow Erfe			Table Analyzed	Marrow qPCR
-13.4738	1.19776
-9.95473	0.579111			Column F	TG
-10.9236	1.97899			vs.	vs.
-10.1847	0.0852144			Column E	WT
-12.704	0.462564
	0.603646			Unpaired t test with Welch's correction
				P value	<0.0001
				P value summary	****
				Significantly different (P < 0.05)?	Yes
				One- or two-tailed P value?	Two-tailed
				Welch-corrected t, df	t=16.33, df=5.227
				How big is the difference?
				Mean of column E	-11.45
				Mean of column F	0.8179
				Difference between means (F - E) ± SEM	12.27 ± 0.7512
				95% confidence interval	10.36 to 14.17
				R squared (eta squared)	0.9808
				F test to compare variances
				F, DFn, Dfd	5.414, 4, 5
				P value	0.0924
				P value summary	ns
				Significantly different (P < 0.05)?	No
				Data analyzed
				Sample size, column E	5
				Sample size, column F	6

## Sheet: Fig. 1I
WT	TG			T-test
Hemoglobin	Hemoglobin			Table Analyzed	Hb
9.1	10.9
9.3	11.5			Column F	TG
9.8	10.9			vs.	vs.
9.3	11.8			Column E	WT
9.7	10.1
9	10.5			Unpaired t test with Welch's correction
9.3				P value	0.0008
				P value summary	***
				Significantly different (P < 0.05)?	Yes
				One- or two-tailed P value?	Two-tailed
				Welch-corrected t, df	t=5.722, df=6.864
				How large is the effect?
				Mean of column E	9.357
				Mean of column F	10.95
				Difference between means (F - E) ± SEM	1.593 ± 0.2784
				95% confidence interval	0.9320 to 2.254
				R squared (eta squared)	0.8267
				F test to compare variances
				F, DFn, Dfd	4.536, 5, 6
				P value	0.0931
				P value summary	ns
				Significantly different (P < 0.05)?	No
				Data analyzed
				Sample size, column E	7
				Sample size, column F	6

## Sheet: Fig. 1J
WT	TG			T-test
RBC	RBC			Table Analyzed	RBC
8.45	8.11
7.94	8.73			Column C	TG
8.44	8.01			vs.	vs.
7.48	9.15			Column B	WT
8.1	7.8
7.72	9.05			Unpaired t test with Welch's correction
7.5				P value	0.0933
				P value summary	ns
				Significantly different (P < 0.05)?	No
				One- or two-tailed P value?	Two-tailed
				Welch-corrected t, df	t=1.881, df=8.835
				How large is the effect?
				Mean of column B	7.947
				Mean of column C	8.475
				Difference between means (C - B) ± SEM	0.5279 ± 0.2806
				95% confidence interval	-0.1088 to 1.165
				R squared (eta squared)	0.2859
				F test to compare variances
				F, DFn, Dfd	2.010, 5, 6
				P value	0.4202
				P value summary	ns
				Significantly different (P < 0.05)?	No
				Data analyzed
				Sample size, column B	7
				Sample size, column C	6

## Sheet: Fig. 1K
WT	TG			T-test
MCH	MCH			Table Analyzed	MCH
12.5	13.4
11.7	13.2			Column O	TG
12.7	13.6			vs.	vs.
12.4	12.9			Column N	WT
12	12.9
11.7	13.2			Unpaired t test with Welch's correction
12				P value	0.0002
				P value summary	***
				Significantly different (P < 0.05)?	Yes
				One- or two-tailed P value?	Two-tailed
				Welch-corrected t, df	t=5.652, df=10.63
				How large is the effect?
				Mean of column N	12.14
				Mean of column O	13.2
				Difference between means (O - N) ± SEM	1.057 ± 0.1870
				95% confidence interval	0.6438 to 1.471
				R squared (eta squared)	0.7503
				F test to compare variances
				F, DFn, Dfd	2.055, 6, 5
				P value	0.4465
				P value summary	ns
				Significantly different (P < 0.05)?	No
				Data analyzed
				Sample size, column N	7
				Sample size, column O	6

## Sheet: Fig. 1L
	WT			TG
Weeks	Mean	SEM	N	Mean	SEM	N
0	23.6667	0.824891	6	18.88	0.995691	5
1	22.35	0.73428	6	20.2	0.573585	5
2	21.65	0.64278	6	20	0.396232	5
3	20.7667	0.701744	6	19.48	0.401746	5
4	20.2833	0.89793	6	18.58	0.551725	5
5	19.4833	0.996466	6	18.46	0.507543	5
6	18.6833	1.19789	6	17.28	0.298998	5
7	17.5833	1.3578	6	16.5	0.437035	5
8	16.4143	0.44155	6	16.55	0.360324	6

[truncated: 63 more sheets: Fig. S1B, Fig. S1C, Fig. S1D, Fig. S1E, Fig. S1F, Fig. S1H, Fig. S1I, Fig. S1J, Fig. S1K, Fig. S1L, Fig. 2A, Fig. 2B, Fig. 2C, Fig. 2D, Fig. 2E, Fig. 2F, Fig. 2G, Fig. 2H, Fig. 3A, Fig. 3B …]
